# Supplementary material for: Phosphorylated proteomics analysis of human coronary artery endothelial cells stimulated by Kawasaki disease patients serum
Source: BMC Cardiovasc Disord. 2019 Jan 17;19:21. doi: 10.1186/s12872-018-0982-2 (PMC6337789; doi:10.1186/s12872-018-0982-2)
Supplement: Supplementary file 1 — Table S1. Phosphorylated proteins identified in HCAECs of KD, The entire dataset of 233 identified unique phosphopeptides. (XLSX 37 kb) [file 12872_2018_982_MOESM1_ESM.xlsx]

## Sheet: differential proteins 
Table S1. Phosphorylated proteins identified in HCAECs stimulated by KD patients serum
Accessions	Protein Name	Protein Description	Unused	MW(Da)	pI	Best Conf (Peptide)	Phospho sites Conf	Sequence	phosphorylation peptides modifications	Protein Modifications
O14791	APOL1	Apolipoprotein L1	2.02	41128.7	5.49	99	99	VTEPISAESGEQVER	Phospho(S)@9	Phospho(S)@314
O15155	BET1	BET1 homolog	2	13289.4	9.14	98.8	98.73	SLSIEIGHEVK	Phospho(S)@3	Phospho(S)@50
O15231	ZNF185	Zinc finger protein 185	8.06	73525.5	6.68	99	99	RSSTSGDTEEEEEEEVVPFSSDEQK	Phospho(S)@3	Phospho(S)@153
						99	98.54	RSSTSGDTEEEEEEEVVPFSSDEQKR	Phospho(S)@2	Phospho(S)@152
						99	99	SSTSGDTEEEEEEEVVPFSSDEQK	Phospho(T)@7	Phospho(T)@158
						99	98.54	SSTSGDTEEEEEEEVVPFSSDEQKR	Phospho(T)@7	Phospho(T)@158
						99	99	GGQGDPAVPAQQPADPSTPER	Phospho(S)@17	Phospho(S)@446
						99	99	QSSPSGSEQLVR	Phospho(S)@3	Phospho(S)@453
						99	90.89	QSSPSGSEQLVRR	Phospho(S)@3	Phospho(S)@453
O43318	MAP3K7	Mitogen-activated protein kinase kinase kinase 7	4.22	67196.1	6.69	99	99	RMSADMSEIEAR	Phospho(S)@3	Phospho(S)@389
						99	91.78	SIQDLTVTGTEPGQVSSR	Phospho(S)@1	Phospho(S)@439
O43815	STRN	Striatin	4	86132.1	5.12	99	99	FLESAAADFSDEDEDDDVDGR	Phospho(S)@10	Phospho(S)@245
						99	99	FLESAAADFSDEDEDDDVDGREK	Phospho(S)@10	Phospho(S)@245
O60488	ACSL4	Long-chain-fatty-acid--CoA ligase 4	4.15	79188.1	8.66	99	99	LSPEPWTPETGLVTDAFK	Phospho(T)@7	Phospho(T)@679
O94875	SORBS2	Sorbin and SH3 domain-containing protein 2	16.71	124108	8.56	99	99	DASSPVPPPHVPPPVPPLRPR	Phospho(S)@4	Phospho(S)@166
						99	99	TSPGRVDLPGSSTTLTK	Phospho(S)@2	Phospho(S)@278
						99	99	SFTSSSPSSPSR	Phospho(S)@8	Phospho(S)@301
						99	95.19	GAEDYPDPPIPHSYSSDR	Phospho(S)@13	Phospho(S)@1015
						91.4	90.75	RKSEPAVGPPR	Phospho(S)@3	Phospho(S)@259
						90.9	90.89	SHSDNSPNAFK	Phospho(S)@6	Phospho(S)@157
O95359	TACC2	Transforming acidic coiled-coil-containing protein 2	2.73	309427	4.71	99	97.6	LDNTPASPPR	Phospho(S)@7	Phospho(S)@2317
						90.1	90.13	LDNTPASPPRSPAEPNDIPIAK	Phospho(S)@7, Phospho(S)@11	Phospho(S)@2317; Phospho(S)@2321
P00519	ABL1	Tyrosine-protein kinase ABL1	2.13	122741	8.84	99	99	GQGESDPLDHEPAVSPLLPR	Phospho(S)@15	Phospho(S)@569
P04792	HSPB1	Heat shock protein beta-1	12.1	22782.5	5.98	99	99	GPSWDPFR	Phospho(S)@3	Phospho(S)@15
						99	99	PLPPAAIESPAVAAPAYSR	Phospho(S)@9	Phospho(S)@65
						99	99	QLSSGVSEIR	Phospho(S)@3	Phospho(S)@82
						99	99	LATQSNEITIPVTFESR	Phospho(S)@5	Phospho(S)@176
						95.4	95.37	ALSRQLSSGVSEIR	Phospho(S)@3, Phospho(S)@7	Phospho(S)@78; Phospho(S)@82
						93	93.03	QSNEITIPVTFESR	Phospho(S)@2	Phospho(S)@176
P05362	ICAM1	Intercellular adhesion molecule 1	3.6	55215.1	8.15	94.6	94.55	GTPMKPNTQATPP	Phospho(T)@11	Phospho(T)@530
P06733	ENO1	Alpha-enolase	31.24	47037.8	6.99	99	99	AAVPSGASTGIYEALELR	Phospho(S)@8	Phospho(S)@40
						98.5	98.54	GNPTVEVDLFTSK	Phospho(S)@12	Phospho(S)@27
P08559	PDHA1	Pyruvate dehydrogenase E1 component subunit alpha, somatic form, mitochondrial	4	40081.8	6.51	99	99	YGMGTSVER	Phospho(S)@6	Phospho(S)@232
						99	98.73	YHGHSMSDPGVSYR	Phospho(S)@5	Phospho(S)@293
P08648	ITGA5	Integrin alpha-5	6.09	110012	5.27	99	93.31	LLESSLSSSEGEEPVEYK	Phospho(S)@9	Phospho(S)@128
P10809	HSPD1	60 kDa heat shock protein, mitochondrial	24.64	57962.9	5.24	99	99	TVIIEQSWGSPK	Phospho(S)@10	Phospho(S)@70
P11274	BCR	Breakpoint cluster region protein	2.47	142819	6.62	99	99	PQPAPADGADPPPAEEPEARPDGEGSPGK	Phospho(S)@26	Phospho(S)@122
						99	99	HQDGLPYIDDSPSSSPHLSSK	Phospho(S)@11	Phospho(S)@459
						97.4	97.35	VSPSPTTYR	Phospho(S)@4	Phospho(S)@356
P12270	TPR	Nucleoprotein TPR	4.86	267162	4.97	99	99	GAILSEEELAAMSPTAAAVAK	Phospho(S)@13	Phospho(S)@379
						99	99	TDGFAEAIHSPQVAGVPR	Phospho(S)@10	Phospho(S)@2155
P16070	CD44	CD44 antigen	4.09	79210.8	5.1	95.7	95.74	SQEMVHLVNK	Phospho(S)@1	Phospho(S)@706
P16284	PECAM1	Platelet endothelial cell adhesion molecule	8.28	79578.6	6.57	99	99	DTETVYSEVR	Phospho(Y)@6	Phospho(Y)@713
P16333	NCK1	Cytoplasmic protein NCK1	4	42733.3	6.08	99	99	RKPSVPDSASPADDSFVDPGER	Phospho(S)@4	Phospho(S)@85
						99	99	KPSVPDSASPADDSFVDPGER	Phospho(S)@9	Phospho(S)@91
P16401	HIST1H1B	Histone H1.5	3.14	22449	10.91	99	99	SETAPAETATPAPVEK	Phospho(T)@3	Phospho(T)@4
						99	99	SETAPAETATPAPVEKSPAK	Phospho(S)@17	Phospho(S)@18
P18206	VCL	Vinculin	38.66	123668	5.51	99	99	DPSASPGDAGEQAIR	Phospho(S)@5	Phospho(S)@290
						99	99	SASPGDAGEQAIR	Phospho(S)@3	Phospho(S)@290
						99	66.35	GQGSSPVAMQK	Phospho(S)@5	Phospho(S)@346
						99	99	MQEAMTQEVSDVFSDTTTPIK	Phospho(S)@10	Phospho(S)@596
						99	99	MTGLVDEAIDTKSLLDASEEAIK	Phospho(S)@13	Phospho(S)@721
						99	99	SLLDASEEAIK	Phospho(S)@1	Phospho(S)@721
						99	91.26	VAMANIQPQMLVAGATSIAR	Phospho(S)@17	Phospho(S)@755
						99	99	IQPQMLVAGATSIAR	Phospho(S)@12	Phospho(S)@755
						98.8	98.08	TISPMVMDAK	Phospho(S)@3	Phospho(S)@795
P19338	NCL	Nucleolin	23.89	76483.2	4.6	99	99	AAAAAPASEDEDDEDDEDDEDDDDDEEDDSEEEAMETTPAK	Phospho(S)@8, Phospho(S)@30	Phospho(S)@184; Phospho(S)@206
P19823	ITIH2	Inter-alpha-trypsin inhibitor heavy chain H2	2	72452.3	5.75	99	99	SLPGESEEMMEEVDQVTLYSYK	Phospho(S)@6	Phospho(S)@60
P21291	CSRP1	Cysteine and glycine-rich protein 1	6.21	20567.4	8.9	99	99	GFGFGQGAGALVHSE	Phospho(S)@14	Phospho(S)@192
P24928	POLR2A	DNA-directed RNA polymerase II subunit RPB1	3.03	217176	7.02	99	99	YSPTSPTYSPTSPK	Phospho(S)@9	Phospho(S)@1917
						96.8	96.79	YSPTSPTYSPTTPK	Phospho(S)@5	Phospho(S)@1878
P27361	MAPK3	Mitogen-activated protein kinase 3	2	43004.4	6.3	99	99	IADPEHDHTGFLTEYVATR	Phospho(T)@13	Phospho(T)@202
P28066	PSMA5	Proteasome subunit alpha type-5	6	26411	4.74	99	99	ITSPLMEPSSIEK	Phospho(S)@3	Phospho(S)@56
P28715	ERCC5	DNA repair protein complementing XP-G cells	4	133108	5.13	99	99	NAPAAVDEGSISPR	Phospho(S)@12	Phospho(S)@384
						99	99	FDSSLLSSDDETK	Phospho(S)@7	Phospho(S)@562
P29590	PML	Protein PML	12.38	97550.6	5.88	99	99	MEPAPARSPRPQQDPARPQEPTMPPPETPSEGR	Phospho(S)@8	Phospho(S)@8
						99	98.68	SPRPQQDPARPQEPTMPPPETPSEGR	Phospho(S)@1	Phospho(S)@8
						99	99	KASPEAASTPRDPIDVDLPEEAER	Phospho(S)@3, Phospho(S)@8	Phospho(S)@403; Phospho(S)@408
						99	99	SSPEQPRPSTSK	Phospho(S)@2	Phospho(S)@505
						99	99	AEGVSTPLAGR	Phospho(T)@6	Phospho(T)@867
						98.7	98.69	AVSPPHLDGPPSPR	Phospho(S)@3	Phospho(S)@518
						96.7	96.69	MEPAPARSPRPQQDPAR	Phospho(S)@8	Phospho(S)@8
						96.7	96.65	QPSPSPSPTER	Phospho(S)@5	Phospho(S)@38
						93.6	93.62	PAPARSPRPQQDPARPQEPTMPPPETPSEGR	Phospho(S)@6	Phospho(S)@8
P31943	HNRNPH1	Heterogeneous nuclear ribonucleoprotein H	8.95	49229.5	5.89	99	99	EGRPSGEAFVELESEDEVK	Phospho(S)@14	Phospho(S)@63
						99	99	HTGPNSPDTANDGFVR	Phospho(S)@6	Phospho(S)@104
P31949	S100A11	Protein S100-A11	1.56	11740.4	6.56	92.7	92.68	ISSPTETER	Phospho(S)@3	Phospho(S)@6
P35237	SERPINB6	Serpin B6	6.23	42621.9	5.18	99	99	IAELLSPGSVDPLTR	Phospho(S)@6	Phospho(S)@151
P38936	CDKN1A	Cyclin-dependent kinase inhibitor 1	2	17988.1	8.69	99	99	SGEQAEGSPGGPGDSQGR	Phospho(S)@8	Phospho(S)@130
P49590	HARS2	Probable histidine--tRNA ligase, mitochondrial	3.43	53355	7.97	90.8	90.83	DLSPQHMVVR	Phospho(S)@3	Phospho(S)@67
P49736	MCM2	DNA replication licensing factor MCM2	4.79	101765	5.34	99	99	TDALTSSPGR	Phospho(T)@5	Phospho(T)@39
						99	99	GLLYDSDEEDEERPAR	Phospho(S)@6	Phospho(S)@139
P50402	EMD	Emerin	4	28993.9	5.29	99	99	RLSPPSSSAASSYSFSDLNSTR	Phospho(S)@3	Phospho(S)@49
						98.1	98.07	DSAYQSITHYRPVSASR	Phospho(T)@8	Phospho(T)@165
P52948	NUP98	Nuclear pore complex protein Nup98-Nup96	4.05	91684.6	7.69	99	99	DSENLASPSEYPENGER	Phospho(S)@7	Phospho(S)@623
						99	99	YGLQDSDEEEEEHPSK	Phospho(S)@6	Phospho(S)@888
P54259	ATN1	Atrophin-1	1.68	125414	9.01	99	99	ASPGGVSTSSSDGK	Phospho(S)@2	Phospho(S)@34
P61247	RPS3A	40S ribosomal protein S3a	6.6	29813.7	9.75	96.3	96.28	ADGYEPPVQESV	Phospho(S)@11	Phospho(S)@263
P61966	AP1S1	AP-1 complex subunit sigma-1A	2	18733	5.6	99	99	AIEQADLLQEEDESPR	Phospho(S)@14	Phospho(S)@147
Q01518	CAP1	Adenylyl cyclase-associated protein 1	7.93	51770.3	8.26	94.1	93.37	SAPKPQTSPSPK	Phospho(S)@8	Phospho(S)@308
Q02880	TOP2B	DNA topoisomerase 2-beta	12.03	183136	8.16	99	99	SEDDSAKFDSNEEDSASVFSPSFGLK	Phospho(S)@15	Phospho(S)@1471
						99	99	FDSNEEDSASVFSPSFGLK	Phospho(S)@3	Phospho(S)@1466
						99	99	ASGSENEGDYNPGR	Phospho(S)@4	Phospho(S)@1552
Q05682	CALD1	Caldesmon	14.73	93231.1	5.62	97.7	97.67	EFDPTITDASLSLPSR	Phospho(S)@12	Phospho(S)@131
						91.2	91.19	QSVDKVTSPTKV	Phospho(S)@8	Phospho(S)@789
Q06587	RING1	E3 ubiquitin-protein ligase RING1	2	42429.3	5.44	98.7	98.71	TPQEAIMDGTEIAVSPR	Phospho(S)@15	Phospho(S)@38
Q08170	SRSF4	Serine/arginine-rich splicing factor 4	6.36	56678.4	11.52	99	99	GESENAGTNQETR	Phospho(S)@3	Phospho(S)@431
						97.1	97.09	EGRGESENAGTNQETR	Phospho(S)@6	Phospho(S)@431
Q13177	PAK2	Serine/threonine-protein kinase PAK 2	8.33	57911.4	5.69	98.9	94.61	DGFPSGTPALNAK	Phospho(S)@5	Phospho(S)@152
						94.8	94.75	IISIFSGTEK	Phospho(S)@3	Phospho(S)@55
Q13469	NFATC2	Nuclear factor of activated T-cells, cytoplasmic 2	5.25	100146	6.87	99	99	DAGLLVEQPPLAGVAASPR	Phospho(S)@17	Phospho(S)@148
						99	99	TSPDPSPVSAAPSK	Phospho(S)@2	Phospho(S)@326
						99	99	LSPGSYPTVIQQQNATSQR	Phospho(S)@5	Phospho(S)@859
Q13563	PKD2	Polycystin-2	2.02	109691	5.49	99	99	SLDDSEEDDDEDSGHSSR	Phospho(S)@5	Phospho(S)@812
Q14671	PUM1	Pumilio homolog 1	1.39	126342	6.35	99	99	RDSLTGSSDLYK	Phospho(S)@3	Phospho(S)@709
Q147X3	NAA30	N-alpha-acetyltransferase 30	2	39319.5	5.38	99	99	SPAGGESATVAAK	Phospho(S)@1	Phospho(S)@55
Q15007	WTAP	Pre-mRNA-splicing regulator WTAP	2	44243.6	5.12	99	99	EGNTTEDDFPSSPGNGNK	Phospho(S)@12	Phospho(S)@306
Q15121	PEA15	Astrocytic phosphoprotein PEA-15	6	15040.1	4.93	99	99	DIIRQPSEEEIIK	Phospho(S)@7	Phospho(S)@116
						99	98.3	QPSEEEIIK	Phospho(S)@3	Phospho(S)@116
Q15545	TAF7	Transcription initiation factor TFIID subunit 7	2	40259.1	5.07	99	99	EAENQGLDISSPGMSGHR	Phospho(S)@11	Phospho(S)@201
Q15717	ELAVL1	ELAV-like protein 1	2.82	35960.7	9.23	99	99	NVALLSQLYHSPAR	Phospho(S)@11	Phospho(S)@202
Q16186	ADRM1	Proteasomal ubiquitin receptor ADRM1	4.31	42022.1	4.95	99	99	SQSAAVTPSSTTSSTR	Phospho(T)@7	Phospho(T)@217
Q27J81	INF2	Inverted formin-2	8.06	135493	5.26	99	99	EHNSMWASLSSPDAEAVEPDFSSIER	Phospho(S)@10	Phospho(S)@588
						99	99	DPTSLLGVLQAEADSTSEGLEDAVHSR	Phospho(S)@15	Phospho(S)@1147
						99	99	SFSEDAVTDSSGSGTLPR	Phospho(S)@13	Phospho(S)@1204
Q5M775	SPECC1	Cytospin-B	1.76	118585	6.29	97.1	97.06	SPLSGIPVR	Phospho(S)@1	Phospho(S)@847
Q66PJ3	ARL6IP4	ADP-ribosylation factor-like protein 6-interacting protein 4	2	44915.4	10.93	99	99	SAGEEEDGPVLTDEQK	Phospho(S)@1	Phospho(S)@332
Q6P0Q8	MAST2	Microtubule-associated serine/threonine-protein kinase 2	2	196436	8.41	99	99	EQDVVTGVSPLLFR	Phospho(T)@6	Phospho(T)@63
Q7L4I2	RSRC2	Arginine/serine-rich coiled-coil protein 2	4.04	50428.5	11.33	99	99	EQSEVSVSPR	Phospho(S)@8	Phospho(S)@32
Q7Z2K6	ERMP1	Endoplasmic reticulum metallopeptidase 1	4	100231	7.2	99	98.9	KRSPGGSGGASR	Phospho(S)@3	Phospho(S)@53
Q86UX6	STK32C	Serine/threonine-protein kinase 32C	1.85	54994.4	6.16	99	99	GSSAAASPGSPPPGR	Phospho(S)@10	Phospho(S)@18
Q8NC56	LEMD2	LEM domain-containing protein 2	3.89	56844	9.16	99	99	AGLSDLELR	Phospho(S)@4	Phospho(S)@5
						98.7	92.94	WTKPSSFSDSER	Phospho(S)@8	Phospho(S)@499
Q8TDD1	DDX54	ATP-dependent RNA helicase DDX54	4.05	98594.8	10.03	99	99	IDDRDSDEEGASDR	Phospho(S)@6	Phospho(S)@782
Q8TDN4	CABLES1	CDK5 and ABL1 enzyme substrate 1	2.02	67598.9	9.32	99	99	SSLETLEDIEENAPLR	Phospho(S)@1	Phospho(S)@290
Q92841	DDX17	Probable ATP-dependent RNA helicase DDX17	4	80272.4	8.53	99	99	ESAAPAAAPTAEAPPPSVVTRPEPQALPSPAIR	Phospho(S)@17	Phospho(S)@52
Q92905	COPS5	COP9 signalosome complex subunit 5	1.55	37447.6	6.11	97.5	97.46	GSFMLGLETHDR	Phospho(S)@2	Phospho(S)@284
Q969T4	UBE2E3	Ubiquitin-conjugating enzyme E2 E3	4	22781.4	6.71	99	99	QRSDDESPSTSSGSSDADQR	Phospho(S)@3	Phospho(S)@8
Q96B36	AKT1S1	Proline-rich AKT1 substrate 1	5.29	27383.3	4.65	99	99	SSDEENGPPSSPDLDR	Phospho(S)@10	Phospho(S)@211
						92.7	92.68	LNTSDFQK	Phospho(T)@3	Phospho(T)@246
Q96EV8	DTNBP1	Dysbindin	2	39493	4.59	99	99	EATPDGGEDSDS	Phospho(S)@12	Phospho(S)@351
Q96I15	SCLY	Selenocysteine lyase	1.6	48148.8	6.63	99	99	GHTGGHHSPVK	Phospho(S)@8	Phospho(S)@129
Q96LD4	TRIM47	Tripartite motif-containing protein 47	4.01	69532.2	6.03	99	99	GGIPASPIDPFQSR	Phospho(S)@6	Phospho(S)@588
Q96MT3	PRICKLE1	Prickle-like protein 1	4	93986.9	5.84	99	99	SRSDNALNLVTER	Phospho(S)@3	Phospho(S)@683
Q99536	VAT1	Synaptic vesicle membrane protein VAT-1 homolog	8.05	41789.1	5.88	99	97.26	TEAASDPQHPAASEGAAAAAASPPLLR	Phospho(S)@22	Phospho(S)@44
Q99961	SH3GL1	Endophilin-A2	4.48	41489.9	5.31	90.4	90.32	IAASSSFR	Phospho(S)@6	Phospho(S)@288
Q9BQG0	MYBBP1A	Myb-binding protein 1A	2.12	148855	9.34	99	99	DPAQPMSPGEATQSGAR	Phospho(S)@7	Phospho(S)@11
						99	99	NQKPSQVNGAPGSPTEPAGQK	Phospho(S)@13	Phospho(S)@1267
Q9BXK1	KLF16	Krueppel-like factor 16	2	25430.6	9.95	99	99	GGPGAAPGGASPASSSSAASSPSSGR	Phospho(S)@11	Phospho(S)@99
Q9BXK5	BCL2L13	Bcl-2-like protein 13	6	52723.2	4.41	99	99	SSPATSLFVELDEEEVK	Phospho(S)@2	Phospho(S)@371
						99	99	EESLVEELSPASEK	Phospho(S)@9	Phospho(S)@426
Q9H019	MTFR1L	Mitochondrial fission regulator 1-like	3.01	31957.5	5.77	99	99	ASSFADMMGILK	Phospho(S)@3	Phospho(S)@238
						90.2	90.19	NASVPNLR	Phospho(S)@3	Phospho(S)@103
Q9H2D6	TRIOBP	TRIO and F-actin-binding protein	2.02	261376	8.86	99	99	QALDYVELSPLTQASPQR	Phospho(S)@15	Phospho(S)@1955
Q9H4A6	GOLPH3	Golgi phosphoprotein 3	2.01	33810.5	6.05	99	97.27	AAGGGAGSSEDDAQSR	Phospho(S)@8	Phospho(S)@35
Q9H5J0	ZBTB3	Zinc finger and BTB domain-containing protein 3	2	61827.3	5.4	99	99	VEAIVISDEETDVSDEQPQGPER	Phospho(T)@11	Phospho(T)@366
Q9H8G2	CAAP1	Caspase activity and apoptosis inhibitor 1	2	38367.9	4.63	99	99	SVNEILGLAESSPNEPK	Phospho(S)@12	Phospho(S)@312
						98.7	98.69	ILEGDNGMDSDMEEEADDGSK	Phospho(S)@10	Phospho(S)@203
Q9H9C1	VIPAS39	Spermatogenesis-defective protein 39 homolog	2	57005.3	6.94	99	99	TRPGSFQSLSDALSDTPAK	Phospho(S)@5	Phospho(S)@121
Q9HCJ0	TNRC6C	Trinucleotide repeat-containing gene 6C protein	2.03	175964	6.47	99	99	DSSEATGWEEPSPPSIR	Phospho(S)@12	Phospho(S)@714
Q9NP87	POLM	DNA-directed DNA/RNA polymerase mu	1.68	54815.5	8.74	99	99	VGSPSGDAASSTPPSTR	Phospho(S)@3	Phospho(S)@12
Q9NR12	PDLIM7	PDZ and LIM domain protein 7	7.25	49844.7	8.76	99	99	TEAPAPASSTPQEPWPGPTAPSPTSR	Phospho(S)@22	Phospho(S)@217
						99	99	TEAPAPASSTPQEPWPGPTAPSPTSRPPWAVDPAFAER	Phospho(T)@19	Phospho(T)@214
						99	99	HSQPATPTPLQSR	Phospho(T)@6	Phospho(T)@251
Q9NSC5	HOMER3	Homer protein homolog 3	4.2	39836.3	5.39	99	99	VAELEAQAASEVTPTGEK	Phospho(T)@13	Phospho(T)@243
						94.4	94.39	SQSADAPGPTER	Phospho(S)@3	Phospho(S)@159
Q9NYF3	FAM53C	Protein FAM53C	1.95	43091.5	9	99	99	SLSVPVDLSR	Phospho(S)@3	Phospho(S)@122
Q9NYL9	TMOD3	Tropomodulin-3	6.71	39594.8	5.08	99	99	YKDLDEDELLGNLSETELK	Phospho(S)@14	Phospho(S)@25
		Tropomodulin-3				99	99	DLDEDELLGNLSETELK	Phospho(S)@12	Phospho(S)@25
Q9UBP0	SPAST	Spastin	1.54	67197.2	9.67	99	99	TNKPSTPTTATR	Phospho(T)@6	Phospho(T)@303
Q9UHR4	BAIAP2L1	Brain-specific angiogenesis inhibitor 1-associated protein 2-like protein 1	2.01	56882.7	8.82	99	99	LLEENETEAVTVPTPSPTPVR	Phospho(S)@16	Phospho(S)@414
Q9UK76	HN1	Hematological and neurological expressed 1 protein	7.46	16014.5	5.47	99	99	MASNIFGTPEENQASWAK	Phospho(T)@8	Phospho(T)@54
						99	90.89	RNSSEASSGDFLDLK	Phospho(S)@3	Phospho(S)@87
						99	99	SSEASSGDFLDLK	Phospho(S)@2	Phospho(S)@88
						99	83.31	NSSEASSGDFLDLK	Phospho(S)@2	Phospho(S)@87
						90.7	28.27	SEASSGDFLDLK	Phospho(S)@1, Phospho(S)@4	Phospho(S)@88; Phospho(S)@91
Q9UKC9	FBXL2	F-box/LRR-repeat protein 2	2.02	47061.6	7.4	99	99	VHAYFAPVTPPTAVAGSGQR	Phospho(T)@9	Phospho(T)@404
Q9UKG1	APPL1	DCC-interacting protein 13-alpha	2.02	79663.5	5.28	99	99	VNQSALEAVTPSPSFQQR	Phospho(S)@12	Phospho(S)@401
Q9UNX4	WDR3	WD repeat-containing protein 3	2	106099	6.2	99	99	GSSPGIQDTLEAEDGAFETDEAPEDR	Phospho(S)@3	Phospho(S)@241
Q9Y2U5	MAP3K2	Mitogen-activated protein kinase kinase kinase 2	2.08	69740.9	8.04	99	99	DRSSPPPGYIPDELHQVAR	Phospho(S)@4	Phospho(S)@164
Q9Y3E7	CHMP3	Charged multivesicular body protein 3	2	24941.8	5.1	99	99	VTDALPEPEPPGAMAASEDEEEEEEALEAMQSR	Phospho(S)@17	Phospho(S)@200
Q9Y4D8	HECTD4	Probable E3 ubiquitin-protein ligase HECTD4	4	439344	5.82	99	99	TEGTPPPPGQPAK	Phospho(T)@4	Phospho(T)@2080
Q9Y4E1	FAM21C	WASH complex subunit FAM21C	3.13	144668	4.67	99	99	TTPDQELVPASEPVWERPWSVEEIR	Phospho(T)@2	Phospho(T)@6
						99	99	GLFSDEEDSEDLFSSQSASNLK	Phospho(S)@4	Phospho(S)@539
Q9Y4K4	MAP4K5	Mitogen-activated protein kinase kinase kinase kinase 5	1.53	95039.9	7.56	99	98.95	TASEINFDK	Phospho(S)@3	Phospho(S)@335
						99	99	ISSYPEDNFPDEEK	Phospho(S)@3	Phospho(S)@400
Q9Y5K6	CD2AP	CD2-associated protein	4.88	71451.2	6.07	99	99	SVDFDSLTVR	Phospho(S)@1	Phospho(S)@458
Q9Y6I9	TEX264	Testis-expressed sequence 264 protein	2	30946.5	4.82	97.2	97.19	ETSAATLSPGASSR	Phospho(S)@8	Phospho(S)@244
O00159	MYO1C	Unconventional myin-Ic	8.5	121682	9.46	90.1	90.12	SISPEWK	Phospho(S)@3	Phospho(S)864
						93.8	93.76	RQSLATK	Phospho(S)@3	Phospho(S)736
P62753	RPS6	40S ribomal protein S6	7.6	28680.6	10.85	99	95.25	ASTSKSESSQK	Phospho(S)@6	Phospho(S)244
						95.2	90.56	ASTSKSESSQK	Phospho(S)@8	Phospho(S)246
						97.7	95.18	RLSSLR	Phospho(S)@4	Phospho(S)236
O76024	WFS1	Wolframin	5.4	100292	8.34	98.6	90.26	LVSSESK	Phospho(S)@3	Phospho(S)235
A0PJX4	SHISA3	Protein shisa-3 homolog	3.05	23568.6	5.94	99	99	SYQTETLPMILTSTSPR	Phospho(S)@15	Phospho(S)154
						97.9	97.23	QSSTATSSSSTGGSIR	Phospho(S)@14	Phospho(S)174
Q9NQX5	NPDC1	Neural proliferation differentiation and control protein 1	2.77	31034.1	5.86	99	99	APGSPAAPR	Phospho(S)@4	Phospho(S)229
						95.8	93.32	NPLFDHAALSAPLPAPSSPPALP	Phospho(S)@18	Phospho(S)320
Q9BQS8	FYCO1	FYVE and coiled-coil domain-containing protein 1	2.38	166851	4.86	99	99	TLTTGSSAYLWKPPSR	Phospho(S)@15	Phospho(S)196
Q9P2F8	SIPA1L2	Signal-induced proliferation-associated 1-like protein 2	2.38	190438	6.31	99	99	LMLPDSPLVEEGR	Phospho(S)@6	Phospho(S)1461
P62750	RPL23A	60S ribomal protein L23a	2.28	17563.9	10.44	96	96.03	TSPTFR	Phospho(T)@4	Phospho(T)@45
O75534	CSDE1	Cold shock domain-containing protein E1	2.06	88884.7	5.88	90.8	90.79	TTSPNK	Phospho(T)@2	Phospho(T)@444
Q9H4G0	EPB41L1	Band 4.1-like protein 1	2.04	98502.9	5.43	99	99	SLSPIIGK	Phospho(S)@3	Phospho(S)784
Q7L311	ARMCX2	Armadillo repeat-containing X-linked protein 2	2.04	65683.5	8.68	99	99	AGFTIDLGSGFSPPTPVR	Phospho(S)@12	Phospho(S)70
Q9P2B2	PTGFRN	Prtaglandin F2 receptor negative regulator	2.03	95839	5.87	99	99	LMSMEMD	Phospho(S)@3	Phospho(S)875
O95071	UBR5	E3 ubiquitin-protein ligase UBR5	2.02	309221	5.59	99	99	RISQSQPVR	Phospho(S)@3	Phospho(S)1549
Q8TD55	PLEKHO2	Pleckstrin homology domain-containing family O member 2	2.02	53349.9	5.34	99	99	CSSLGDLLGEGPR	Phospho(S)@3	Phospho(S)390
Q8WVR3	C7orf43	Uncharacterized protein C7orf43	2.01	62596.9	9.13	99	99	SQSFSHQQPSR	Phospho(S)@3	Phospho(S)517
P04920	SLC4A2	Anion exchange protein 2	2	137009	5.9	99	99	ALTQPSPVSTPSSVQFFLQEDDSADR	Phospho(S)@6	Phospho(S)144
Q8WX92	NELFB	Negative elongation factor B	2	65697.4	5.77	99	99	KPSPAQAAETPALELPLPSVPAPAPL	Phospho(S)@3	Phospho(S)557
Q16799	RTN1	Reticulon-1	2	83617.6	4.61	99	99	GSISEDELITAIK	Phospho(S)@4	Phospho(S)352
Q96K83	ZNF521	Zinc finger protein 521	2	147866	6.56	99	99	FGSPVLGTPK	Phospho(S)@3	Phospho(S)546
Q9BUI4	POLR3C	DNA-directed RNA polymerase III subunit RPC3	2	60611.6	6.88	99	99	SSDEDAAGEPK	Phospho(S)@1	Phospho(S)204
Q7Z569	BRAP	BRCA1-associated protein	2	67304.6	5.64	99	99	KSSEASPTAQR	Phospho(S)@6	Phospho(S)97
O00308	WWP2	NEDD4-like E3 ubiquitin-protein ligase WWP2	2	98912.1	6.67	99	99	TTPATGEQSPGAR	Phospho(S)@9	Phospho(S)211
Q8IY22	CMIP	C-Maf-inducing protein	2	86330.6	6.26	99	99	LLHPSPDLVSQEATLSEAR	Phospho(S)@5	Phospho(S)377
Q8IY95	TMEM192	Transmembrane protein 192	2	30922.3	8.13	99	99	TISSLEEIVEK	Phospho(S)@4	Phospho(S)230
Q6P5R6	RPL22L1	60S ribomal protein L22-like 1	2	14606.5	9.37	99	99	YFQISQDEDESESED	Phospho(S)@13	Phospho(S)120
P57764	GSDMD	Gasdermin-D	2	52801	5	99	99	STSEGAWPQLPSGLSMMR	Phospho(S)@1	Phospho(S)250
P26651	ZFP36	Tristetraprolin	2	34003.1	8.86	99	99	LGPELSPSPTSPTATSTTPSR	Phospho(S)@11	Phospho(S)93
Q9H6A9	PCNXL3	Pecanex-like protein 3	1.7	222039	6.19	99	99	TPSTASAK	Phospho(S)@6	Phospho(S)496
O95402	MED26	Mediator of RNA polymerase II transcription subunit 26	1.42	65446.4	9.27	99	99	AGLSPAEPLLSR	Phospho(S)@4	Phospho(S)361
P51003	PAPOLA	Poly(A) polymerase alpha	1.33	82711.4	7.09	99	99	TSSPHKEESPK	Phospho(S)@2	Phospho(S)653
Q9H501	ESF1	ESF1 homolog	1.76	98664.9	5.01	99	99	TLDSGTSEIVKSPR	Phospho(S)@12	Phospho(S)198
						92.2	92.23	IDSNISPK	Phospho(S)@6	Phospho(S)153
Q9UBF8	PI4KB	Phphatidylinitol 4-kinase beta	2	91247.7	5.86	98.9	90.32	ELPSLSPAPDTGLSPSK	Phospho(S)@6	Phospho(S)258
P50749	RASSF2	Ras association domain-containing protein 2	2	37790.2	8.93	98.9	98.93	TRSDVGVR	Phospho(S)@3	Phospho(S)145
Q13523	PRPF4B	Serine/threonine-protein kinase PRP4 homolog	1.84	116856	10.26	92.3	92.31	ARSPTDDK	Phospho(S)@3	Phospho(S)257
Q9P265	DIP2B	Disco-interacting protein 2 homolog B	1.82	171492	8.43	98.3	90.58	GTSGSLADVFANTR	Phospho(S)@5	Phospho(S)203
Q9UGU0	TCF20	Transcription factor 20	1.81	211771	9.16	98.3	98.25	EEATSPGAK	Phospho(T)@4	Phospho(T)@582
O75864	PPP1R37	Protein phphatase 1 regulatory subunit 37	1.61	74767.3	4.97	97.2	85.31	ISVSSPGR	Phospho(S)@5	Phospho(S)561
Q8N3C0	ASCC3	Activating signal cointegrator 1 complex subunit 3	1.6	251460	6.64	96.8	90.27	VSDSLTDLALK	Phospho(S)@4	Phospho(S)2195
Q9UM11	FZR1	Fizzy-related protein homolog	1.55	55179.3	9.41	96.6	95.25	INENEKSPSQNR	Phospho(S)@7	Phospho(S)70
O00571	DDX3X	ATP-dependent RNA helicase DDX3X	6.08	73112.2	6.73	99	99	FSGGFGAR	Phospho(S)@2	Phospho(S)202
Q15424	SAFB	Scaffold attachment factor B1	5.84	102510	5.32	99	99	SVVSFDK	Phospho(S)@4	Phospho(S)604
						99	99	SVVSFDKVK	Phospho(S)@4	Phospho(S)604
						95.1	99	SEPVKEESSELEQPFAQDTSSVGPDR	Phospho(S)@20	Phospho(S)246
Q15052	ARHGEF6	Rho guanine nucleotide exchange factor 6	5.39	87498.9	5.79	99	99	MSGFIYQGK	Phospho(S)@2	Phospho(S)488
						99	99	STAALEEDAQILK	Phospho(S)@1	Phospho(S)649
						98.6	98.45	ESSKSPK	Phospho(S)@5	Phospho(S)622
Q92504	SLC39A7	Zinc transporter SLC39A7	2.36	50118.1	6.36	97.1	80.37	GGSTVPK	Phospho(S)@3	Phospho(S)293
						97.3	90.32	RGGSTVPK	Phospho(S)@4	Phospho(S)293
P28482	MAPK1	Mitogen-activated protein kinase 1	2	41258.5	6.53	99	99	VADPDHDHTGFLTEYVATR	Phospho(T)@13	Phospho(T)185
